# Supplementary material for: Understanding the relationship between care team perceptions about CHWs and CHW integration within a US health system, a qualitative descriptive multiple embedded case study
Source: BMC Health Serv Res. 2022 Dec 27;22:1587. doi: 10.1186/s12913-022-08723-7 (PMC9793519; doi:10.1186/s12913-022-08723-7)
Supplement: Supplementary file 1 — Additional file 1. Interview guide. [file 12913_2022_8723_MOESM1_ESM.zip]

Archive with 2 entries (2 files):
- Administrator Interview Guide_deidentified R2.docx
- CHW Interview Guide_deidentifiedR2.docx
